# Supplementary material for: Avoiding health technology assessment: a global survey of reasons for not using health technology assessment in decision making
Source: Cost Eff Resour Alloc. 2021 Sep 22;19:62. doi: 10.1186/s12962-021-00308-1 (PMC8456560; doi:10.1186/s12962-021-00308-1)
Supplement: Supplementary file 1 — Additional file 1: Questionnaire. Note: The original survey used the term ‘excuse’ instead of reason. The list of reasons in the analysis includes one additional reason that was included in the first iteration of the survey “Requires competence and capacity that is scarce and needed for other purposes”. [file 12962_2021_308_MOESM1_ESM.xlsx]

## Sheet: TablesForUse
Supplementary information: Summary table of respondent characteristics and results Title: Avoiding health technology assessment in the workplace: A global survey of reasons for not using health technology assessment in decision making
Respondent characteristics
Q: Affiliation
Type of organisation	Number	Percent
Ministry of Health and other government agencies	80	0.414508
Research organisations	71	0.367876
Other (incl. non-governmental organisations, other)	42	0.217617
Total	193	1
Q: Primary country you work in
Country	WHO Region	Income level (WBG)	Number	Percent
Thailand	Southeast Asia	Upper middle income	29	0.150259
India	Southeast Asia	Lower middle income	24	0.124352
Malaysia	Western Pacific	Upper middle income	16	0.0829016
Philippines	Western Pacific	Lower middle income	13	0.0673575
Vietnam	Western Pacific	Lower middle income	11	0.0569948
Singapore	Western Pacific	High income	9	0.0466321
Kenya	Africa	Lower middle income	7	0.0362694
Bhutan	Southeast Asia	Lower middle income	6	0.0310881
United Kingdom	Europe	High income	6	0.0310881
United States	Americas	High income	6	0.0310881
Sri Lanka	Southeast Asia	Lower middle income	5	0.0259067
Ethiopia	Africa	Low income	5	0.0259067
Indonesia	Southeast Asia	Upper middle income	5	0.0259067
Bangladesh	Southeast Asia	Lower middle income	4	0.0207254
South Africa	Africa	Upper middle income	4	0.0207254
Canada	Americas	High income	3	0.015544
Burma	Southeast Asia	Lower middle income	3	0.015544
Zambia	Africa	Lower middle income	3	0.015544
Australia	Western Pacific	High income	3	0.015544
Zimbabwe	Africa	Lower middle income	3	0.015544
Netherlands	Europe	High income	3	0.015544
Tanzania	Africa	Lower middle income	2	0.0103627
Rwanda	Africa	Low income	2	0.0103627
Germany	Europe	High income	2	0.0103627
Japan	Western Pacific	High income	2	0.0103627
Benin	Africa	Lower middle income	1	0.00518135
China	Western Pacific	Upper middle income	1	0.00518135
Tunisia	Eastern Mediterranean	Lower middle income	1	0.00518135
Norway	Europe	High income	1	0.00518135
Macau	Western Pacific	Upper middle income	1	0.00518135
Brazil	Americas	Upper middle income	1	0.00518135
Trinidad and Tobago	Americas	High income	1	0.00518135
Chile	Americas	High income	1	0.00518135
Turkey	Europe	Upper middle income	1	0.00518135
Yemen	Eastern Mediterranean	Low income	1	0.00518135
Laos	Southeast Asia	Lower middle income	1	0.00518135
Colombia	Americas	Upper middle income	1	0.00518135
France	Europe	High income	1	0.00518135
Pakistan	Eastern Mediterranean	Lower middle income	1	0.00518135
Cameroon	Africa	Lower middle income	1	0.00518135
Taiwan	Western Pacific	High income	1	0.00518135
Nigeria	Africa	Lower middle income	1	0.00518135
Total			193	1
WHO: World Health Organization; WBG: World Bank Group
Results
Q1: What is the excuse you find most often for not using HTA in the setting you work in?
	Number			Percent
Excuses	Upper-middle and high income countries	Low and lower-middle income countries	Total	Upper-middle and high income countries	Low and lower-middle income countries	Total
No local data as CEA requires competence and capacity that is scarce and needed for other purposes	25	29	54	0.255102	0.305263	0.279793
It is a technocratic, time consuming, and data hungry exercise	12	17	29	0.122449	0.178947	0.150259
No acceptable decision rules for CEA (e.g. cost-effectiveness threshold) to be used explicitly	5	8	13	0.0510204	0.0842105	0.0673575
It puts a price on life and rejects the intrinsic value of lives and health	11	2	13	0.112245	0.0210526	0.0673575
It is all about cost control and cost cutting	7	4	11	0.0714286	0.0421053	0.0569948
It relies on dubious estimates of costs and benefits, especially for certain interventions.	7	4	11	0.0714286	0.0421053	0.0569948
It neglects other valued outcomes beyond health	7	3	10	0.0714286	0.0315789	0.0518135
It neglects political feasibility, e.g. the health care demands of powerful constituencies	6	4	10	0.0612245	0.0421053	0.0518135
It is irrelevant for countries with very limited budgets (e.g. cost-effectiveness information is unlikely to further improve efficiency)	2	8	10	0.0204082	0.0842105	0.0518135
It discriminates (e.g. the poor, old, disabled, rural populations), ignores distributional impact and justifies leaving populations behind	3	6	9	0.0306122	0.0631579	0.0466321
It is unnecessary as we are already prioritising highly cost-effective interventions	2	4	6	0.0204082	0.0421053	0.0310881
It ignores or hinders innovation by undermining rewards for R&D	5	0	5	0.0510204	0	0.0259067
Requires competence and capacity that is scarce and needed for other purposes	0	4	4	0	0.0421053	0.0207254
It denies that we know enough to act and should not spend resources on ever more evaluations	3	1	4	0.0306122	0.0105263	0.0207254
It promotes privatisation and two-tiered systems	2	1	3	0.0204082	0.0105263	0.015544
It ignores the need for deliberation and a participatory process	1	0	1	0.0102041	0	0.00518135
Total	98	95	193	1	1	1
Q2: What is the excuse that you most strongly disagree with?
	Number			Percent
Excuses	Upper-middle and high income countries	Low and lower-middle income countries	Total	Upper-middle and high income countries	Low and lower-middle income countries	Total
It is irrelevant for countries with very limited budgets (e.g. cost-effectiveness information is unlikely to further improve efficiency)	12	23	35	0.122449	0.242105	0.181347	TRUE
It is all about cost control and cost cutting	21	7	28	0.214286	0.0736842	0.145078	TRUE
It is unnecessary as we are already prioritising highly cost-effective interventions	12	10	22	0.122449	0.105263	0.11399	TRUE
It discriminates (e.g. the poor, old, disabled, rural populations), ignores distributional impact and justifies leaving populations behind	12	7	19	0.122449	0.0736842	0.0984456	TRUE
It puts a price on life and rejects the intrinsic value of lives and health	9	9	18	0.0918367	0.0947368	0.0932642	TRUE
It ignores or hinders innovation by undermining rewards for R&D	6	6	12	0.0612245	0.0631579	0.0621762
It ignores the need for deliberation and a participatory process	3	6	9	0.0306122	0.0631579	0.0466321
It promotes privatisation and two-tiered systems	4	5	9	0.0408163	0.0526316	0.0466321
No local data as CEA requires competence and capacity that is scarce and needed for other purposes	5	3	8	0.0510204	0.0315789	0.0414508
It relies on dubious estimates of costs and benefits, especially for certain interventions.	1	6	7	0.0102041	0.0631579	0.0362694
It denies that we know enough to act and should not spend resources on ever more evaluations	3	3	6	0.0306122	0.0315789	0.0310881
It neglects political feasibility, e.g. the health care demands of powerful constituencies	2	4	6	0.0204082	0.0421053	0.0310881
It is a technocratic, time consuming, and data hungry exercise	4	2	6	0.0408163	0.0210526	0.0310881
No acceptable decision rules for CEA (e.g. cost-effectiveness threshold) to be used explicitly	1	3	4	0.0102041	0.0315789	0.0207254
It neglects other valued outcomes beyond health	3	0	3	0.0306122	0	0.015544
Requires competence and capacity that is scarce and needed for other purposes	0	1	1	0	0.0105263	0.00518135
Total	98	95	193	1	1	1
Q3: Why do you most strongly disagree with the excuse you selected in Question 2?
			Sub-group analysis of respondent's organisation (response to top 5 responses to Q2 only)
Excuses	Number	Percent	All	Ministry of Health and other government agencies	Research organisations	Other (incl. non-governmental organisations, other)
There is a lack of understanding of HTA	53	0.274611	42	15	19	8
HTA is not only about economics	43	0.222798	33	18	12	3
There is a need for evidence to make decisions on health resource allocation	37	0.19171	25	9	13	3
HTA enables maximising the budget and providing affordable healthcare	36	0.186528	30	10	14	6
HTA enable efficient use of resources for health	32	0.165803	28	12	8	8
There is accountability in the HTA process	28	0.145078	12	3	7	2
There are opportunity costs to allocating resources for health	24	0.124352	20	7	7	6
HTA is applicable to LMIC contexts	23	0.119171	22	7	6	9
General comments/Not relevant	14	0.0725389	6	4	1	1
Need for rational, data-informed decisions though there are data limitations	12	0.0621762	5	3	2	0
There is limited information on current practice on healthcare decision-making	10	0.0518135	6	1	4	1
HTA is relevant to the private sector	10	0.0518135	0	0	0	0
HTA is relevant to the public sector for making healthcare decisions	10	0.0518135	6	3	1	2
HTA can address political challenges	9	0.0466321	5	3	2	0
HTA needs resources	7	0.0362694	3	0	2	1
HTA allows to identifying interventions that provide value for money at the threshold value	5	0.0259067	3	1	1	1
Capacity for HTA can be built	5	0.0259067	1	0	1	0
HTA can help address long-term healthcare objectives	1	0.00518135	1	0	0	1
Atleast one response category	193	1	122	55	43	24
Q4: Please propose the excuse that you encounter in the setting you work which have not yet been included in the list provided.
Excuses	Number	Percent
No additional excuses/AlreadyCovered	127	0.658031
HTA is ignored by policymakers	31	0.160622
There is a lack of reliable data	16	0.0829016
HTA is too complicated	10	0.0518135
HTA restricts access to health	3	0.015544
Donor's agenda influences allocation of healthcare resources	3	0.015544
HTA doesn't apply to the health system in some countries	2	0.0103627
HTA can take away resources from other impactful activities	2	0.0103627
HTA will need to address politicial and stakeholder interests	2	0.0103627
Health decisions are not concerned with cost	1	0.00518135
HTA is not applicable to medical devices	1	0.00518135
Manufacturers won't participate in the HTA process	1	0.00518135
HTA is not used to prioritise health resources for many programmes	1	0.00518135
There is researcher bias in conducting HTA	1	0.00518135
Other	1	0.00518135
Atleast one response category	193	1
